# Supplementary material for: Tuning High and Low Temperature Foaming Behavior of Linear and Long-Chain Branched Polypropylene via Partial and Complete Melting
Source: Polymers (Basel). 2021 Dec 23;14(1):44. doi: 10.3390/polym14010044 (PMC8747320; doi:10.3390/polym14010044)
Supplement: Supplementary file 1 [file polymers-14-00044-s001.zip]

Archive with 1 entries (1 files):
- polymers-1479621-supplementary.pdf
